# Supplementary material for: Blood immune cell profiling in adults with longstanding type 1 diabetes is associated with macrovascular complications
Source: Front Immunol. 2024 Jul 1;15:1401542. doi: 10.3389/fimmu.2024.1401542 (PMC11246869; doi:10.3389/fimmu.2024.1401542)
Supplement: Supplementary file 6 [file Table_1.xlsx]

## Sheet: Table S1_FACS staining panels
Supplemental table S1: Staining panels used in 10-colour flow cytometry.
		FL1	FL2	FL3	FL4	FL5	FL6	FL7	FL8	FL9	FL10
		FITC/AF488	PE	ECD	PE-Cy5.5	PC7	APC/AF647	APC-AF700	APC-AF750	PB/e450/BV421	KO
General panel (whole blood, LMI1)	mAb	CD16	HLA-DR	CD14	CD4	CD25	CD56	CD8	CD19	CD3	CD45
	Clone	3G8	immu-357	RM052	13B8.2	M-A251	N901	B9.11	J3-119	UCHT1	J33
	Distributor	Coulter	Coulter	Coulter	Coulter	BD	Coulter	Coulter	Coulter	Coulter	Coulter
	Cat.no.	B49215	IM1639	B92391	B16491	557741	IM2474	B49181	A94681	B49204	B36294
T cell panel (whole blood, LMI2)	mAb	CD45RA	CD3	CD45RO	CD27	CD25	CD56	CD127	CD8	CD4	CD45
	Clone	ALB11	UCHT1	UCHL1	1A4CD27	M-A251	N901	R34.34	B9.11	13B8.2	J33
	Distributor	Coulter	Coulter	Coulter	Coulter	BD	Coulter	Coulter	Coulter	Coulter	Coulter
	Cat.no.	A07786	A07747	B49192	B21444	557741	IM2474	A71116	A94683	B49197	B36294
B cell panel (whole blood, LMI3)	mAb	IgD	IgM	CD3	CD27	CD38	CD24	CD5	CD19	CD20	CD45
	Clone	IADB6	SA-DA4	UCHT1	1A4CD27	LS198-4-3	ALB9	BL1a	J3-119	B9E9	J33
	Distributor	Southern Biotech	Coulter	Coulter	Coulter	Coulter	Coulter	Coulter	Coulter	Coulter	Coulter
	Cat.no.	2032-02	B30657	A07748	B21444	B49198	A87785	A78835	A94681	B49208	B36294
T cell division panel (PBMCs, LMI4)	mAb	KI67 (ic)	HLA-DR	CD45RA	CD4	CD25	Helios (ic)	CD127	CD8	FoxP3 (ic)	CD45
	Clone	B56	immu-357	2H4LDH11LDB9	13B8.2	M-A251	22F6	R34.34	B9.11	PCH101	J33
	Distributor	BD	Coulter	Coulter	Coulter	BD	Biolegend	Coulter	Coulter	eBiocience	Coulter
	Cat.no.	561165	IM1639	B49193	B16491	557741	137218	A71116	A94683	48-4776-42	B36294
Chemokine receptors (CCR) panel (whole blood, LMI6)	mAb	CD45RA	CD196	CD8	CD183	CD194	CD25	CD4	CD195 (CCR5)	CD197	CD45
	Clone	ALB11	11A9	SFCI21Thy2D3	G025H7	1G1	2A3	RPA-T4	2D7	G043H7	J33
	Distributor	Coulter	BD	Coulter	biolegend	BD	BD	eBioscience	BD	Biolegend	Coulter
	Cat.no.	A07786	559562	737659	353714	557864	340907	56-0049-42	557755	353208	B36294
		ic: stained with the flow cytometry intracellular staining protocol.

## Sheet: Table S2_Parent population
Supplemental table S2: Parent and grand-parent populations involved in the flow cytometry gating strategies.
Number	Cell subsets	Parent population	Grandparent population	Used names
1	Lymphocytes	None	None	Lymphocytes_LMI1
2	CD3+CD56- Tcells	1	None	T_cells_CD3P_CD56N_LMI1
3	CD56+CD3- NK cells	1	None	NK_cells_CD3N_CD56P_LMI1
4	CD56+CD3+ NKT cells	1	None	NKT_cells_CD3P_CD56P_LMI1
5	B cells CD19+	1	None	B_cells_CD19P_LMI1
6	CD4+	2	1	CD4P_T_cells_LMI1
7	CD8+	2	1	CD8P_T_cells_LMI1
8	DP(CD4+CD8+)	2	1	DP_CD4P_CD8P_LMI1
9	DN(CD4-CD8-)	2	1	DN_CD4N_CD8N_LMI1
10	CD4+CD25+	6	2	CD4pCD25p_LMI1
11	CD16+CD56+ NKdim	3	1	NK_dim_CD3nCD56pCD16p_LMI1
12	CD16-CD56+ NK bright	3	1	NK_br_CD3nCD56ppCD16p_LMI1
13	CD16-CD56+ NK	3	1	NK_CD3nCD56pCD16n_LMI1
14	Neutrophil	None	None	Neutrophils_LMI1
15	Monocytes	None	None	Monocytes_CD14p_LMI1
16	CD14++CD16-	15	None	CD14ppCD16n_LMI1
17	CD14++CD16+	15	None	CD14ppCD16p_LMI1
18	CD14+CD16+	15	None	CD14pCD16p_LMI1
19	Lymphocytes	None	None	Lynphocytes_LMI2
20	Tc	19	None	T cells
21	CD4+	20	19	CD4P_T_cells_LMI2
22	CD8+	20	19	CD8P_T_cells_LMI2
23	DP(CD4+CD8+)	20	19	CD4P_CD8P_T_cells_LMI2
24	DN(CD4-CD8-)	20	19	CD4N_CD8N_T_cells_LMI2
25	TregCD25+CD127-	21	20	TregCD25pCD127low_LMI2
26	CD4+ Naive CD45RA+CD27+	21	20	CD4pNaiveCD45RApCD27p_LMI2
27	CD4+ Teff CD45RA+CD27-	21	20	CD4pEffCD45RApCD27n_LMI2
28	CD4+ EM CD45RA-CD27-	21	20	CD4pEMCD45RAnCD27n_LMI2
29	CD4+ CM CD45RA-CD27+	21	20	CD4pCMCD45RAnCD27p_LMI2
30	CD4+ Naive CD45RO-CD27+	21	20	CD4pNaiveCD45ROnCD27p_LMI2
31	CD4+ Eff CD45RO-CD27-	21	20	CD4pEffCD45ROnCD27n_LMI2
32	CD4+ EM CD45RO+CD27-	21	20	CD4pEMCD45ROpCD27n_LMI2
33	CD4+ CM CD45RO+CD27+	21	20	CD4pCMCD45ROpCD27p_LMI2
34	CD8+ Naive CD45RA+CD27+	22	20	CD8pNaiveCD45RApCD27p_LMI2
35	CD8+ Teff CD45RA+CD27-	22	20	CD8pEffCD45RApCD27n_LMI2
36	CD8+ EM CD45RA-CD27-	22	20	CD8pEMCD45RAnCD27n_LMI2
37	CD8+ CM CD45RA-CD27+	22	20	CD8pCMCD45RAnCD27p_LMI2
38	CD8+ Naive CD45RO-CD27+	22	20	CD8pNaiveCD45ROnCD27p_LMI2
39	CD8+ Eff CD45RO-CD27-	22	20	CD8pEffCD45ROnCD27n_LMI2
40	CD8+ EM CD45RO+CD27-	22	20	CD8pEMCD45ROpCD27n_LMI2
41	CD8+ CM CD45RO+CD27+	22	20	CD8pCMCD45ROpCD27p_LMI2
42	Lymfocytes	None	None	Lymphocytes_LMI3
43	B cells CD3-CD19+	42	None	B.cells.CD3nCD19p_LMI3
44	IgD+CD27-	43	42	IgDpCD27n.naive.B_LMI3
45	IgD+CD27+	43	42	IgDpCD27p.nonnswitched.mem.B_LMI3
46	IgD-CD27-	43	42	IgDnCD27n.DN.Bcell_LMI3
47	IgD-CD27+	43	42	IgDnCD27p.classnswitch.mem.B_LMI3
48	IgD+CD5++	43	42	IgDpCD5pp_LMI3
49	IgD+CD5-	43	42	IgDpCD5loneg_LMI3
50	IgD-CD5++	43	42	IgDnCD5pp_LMI3
51	IgD-CD5-	43	42	IgDnCD5loneg_LMI3
52	IgD+IgM-	43	42	IgDpIgMn_LMI3
53	IgD+IgM+	43	42	IgDpIgMp_LMI3
54	IgD-IgM-	43	42	IgDnIgMn_LMI3
55	IgD-IgM+	43	42	IgDnIgMp_LMI3
56	CD24-CD38-	43	42	CD24nCD38n_LMI3
57	CD24+CD38-	43	42	CD24pCD38n_LMI3
58	CD24-CD38+	43	42	CD24nCD38p_LMI3
59	CD24+CD38+	43	42	CD24pCD38p_LMI3
60	CD3+CD19+	42	None	CD3pCD19p_LMI3
61	CD3+CD19+IgD+CD27-	60	42	CD3pCD19pIgDpCD27n_LMI3
62	CD3+CD19+IgD+CD27+	60	42	CD3pCD19pIgDpCD27p_LMI3
63	CD3+CD19+IgD-CD27-	60	42	CD3pCD19pIgDnCD27n_LMI3
64	CD3+CD19+IgD-CD27+	60	42	CD3pCD19pIgDnCD27p_LMI3
65	CD3+CD19+IgD+CD5++	60	42	CD3pCD19pIgDpCD5hi_LMI3
66	CD3+CD19+IgD+CD5-	60	42	CD3pCD19pIgDpCD5lo_neg_LMI3
67	CD3+CD19+IgD-CD5++	60	42	CD3pCD19pIgDnCD5hi_LMI3
68	CD3+CD19+IgD-CD5-	60	42	CD3pCD19pIgDnCD5lo_neg_LMI3
69	CD3+CD19+IgD+IgM-	60	42	CD3pCD19pIgDpMn_LMI3
70	CD3+CD19+IgD+IgM+	60	42	CD3pCD19pIgDpMp_LMI3
71	CD3+CD19+IgD-IgM-	60	42	CD3pCD19pIgDnMn_LMI3
72	CD3+CD19+IgD-IgM+	60	42	CD3pCD19pIgDnMp_LMI3
73	CD3+CD19+CD24-CD38-	60	42	CD3pCD19pCD24nCD38n_LMI3
74	CD3+CD19+CD24+CD38-	60	42	CD3pCD19pCD24pCD38n_LMI3
75	CD3+CD19+CD24-CD38+	60	42	CD3pCD19pCD24nCD38p_LMI3
76	CD3+CD19+CD24+CD38+	60	42	CD3pCD19pCD24pCD38p_LMI3
77	Lymphocytes	None	None	Lymphocytes_PBMC_LMI4
78	CD4+_LMI4	77	None	CD4p_LMI4
79	DP_LMI4	77	None	DP_LMI4
80	DN_LMI4	77	None	DN_LMI4
81	CD8+_LMI4	77	None	CD8p_LMI4
82	CD25- CD127+ (Tconv)	78	77	CD25nCD127p_LMI4
83	CD25+ CD127lo/neg (Treg)	78	77	CD25pCD127lo_neg_LMI4
84	Prol DN(CD4-CD8-)	81	77	ProlDN_LMI4
85	Prol DP(CD4+CD8+)	79	77	ProlDP_LMI4
86	Prol CD4+ Tconv	82	78	ProlCD4pTconv_LMI4
87	Prol CD4+ Treg	83	78	ProlCD4pTreg_LMI4
88	Prol CD8	81	77	ProlCD8_LMI4
89	Treg FOXP3+Helios+	83	78	TregHpFp_LMI4
90	Treg CD45RA-	83	78	TregCD45RAn_LMI4
91	Treg CD45RA+	83	78	TregCD45RAp_LMI4
92	Treg HLA-DR+	83	78	Treg_HLADRp_LMI4
93	FOXP3+KI67+	83	78	FoxppKi67p_LMI4
94	CD4+CD25+FOXP3+	83	78	CD425pFp_LMI4
95	CD8+CD45RA-CD127-	81	77	CD8RApCD127n_LMI4
96	CD8+CD45RA-CD127+	81	77	CD8RApCD127p_LMI4
97	CD8+CD45RA+CD127-	81	77	CD8RAnCD127n_LMI4
98	CD8 +D45RA+CD127+	81	77	CD8RAnCD127p_LMI4
99	CD8+HLA-DR+	81	77	CD8_HLADRp_LMI4
100	Monocyte	None	None	Monocytes_LMI6
101	Lymphocytes	None	None	Lymphocytes_Lymphocytes_LMI6
102	CD4+	101	None	CD45P_Lymfocyte_CD4PCD8N_LMI6
103	CD8+	101	None	CD45P_Lymfocyte_CD4NCD8P_LMI6
104	CD4+CD197-CD45RA-_EM	102	101	CD4pCD197nCD45RAn_EM
105	CD4+CD197+CD45RA-_CM	102	101	CD4pCD197pCD45RAn_CM
106	CD4+CD197-CD45RA+	102	101	CD4pCD197nCD45RAp
107	CD4+CD197+CD45RA+_Naive	102	101	CD4pCD197pCD45RAp_Naive
108	CD8+CD197-CD45RA-_EM	103	101	CD8pCD197nCD45RAn_EM
109	CD8+CD197+CD45RA-_CM	103	101	CD8pCD197pCD45RAn_CM
110	CD8+CD197-CD45RA+_TEMRA	103	101	CD8pCD197nCD45RAp_TEMRA
111	CD8+CD197+CD45RA+_Naive	103	101	CD8pCD197pCD45RAp_Naive
112	CD4+ CD196+	102	101	CD4pCD196p_LMI6
113	CD4+ CD196-	102	101	CD4pCD196n_LMI6
114	CD4+ CD45RA- CD25- (mCD4+)	102	101	CD4PCD8N_T4RAN25N_Mem_CD4_Tc_LMI6
115	mTreg	102	101	CD4pT4RAn25pp_mTreg
116	nTreg	102	101	CD4pT4RAp25p_nTreg
117	T4 CD45RA- CD25- CD196+	114	102	T4RAnCD25nCD196p_LMI6
118	T4 CD45RA- CD25- CD196-	114	102	T4RAnCD25nCD196n_LMI6
119	T4 CD45RA- CD25- CD196+ CD183- CD194-	117	114	T4RAnCD25nCD196pCD183nCD194n_LMI6
120	T4 CD45RA- CD25- CD196+ CD183+ CD194-	117	114	T4RAnCD25nCD196pCD183pCD194n_LMI6
121	T4 CD45RA- CD25- CD196+ CD183- CD194+	117	114	T4RAnCD25nCD196pCD183nCD194p_LMI6
122	T4 CD45RA- CD25- CD196+ CD183+ CD194+	117	114	T4RAnCD25nCD196pCD183pCD194p_LMI6
123	T4 CD45RA- CD25- CD196- CD183- CD194-	118	114	T4RAnCD25nCD196nCD183nCD194n_LMI6
124	T4 CD45RA- CD25- CD196- CD183+ CD194-	118	114	T4RAnCD25nCD196nCD183pCD194n_LMI6
125	T4 CD45RA- CD25- CD196- CD183- CD194+	118	114	T4RAnCD25nCD196nCD183nCD194p_LMI6
126	T4 CD45RA- CD25- CD196- CD183+ CD194+	118	114	T4RAnCD25nCD196nCD183pCD194p_LMI6
127	mTreg CD196+	115	102	mTreg_CD196P_LMI6
128	mTreg CD196-	115	102	mTreg_CD196N_LMI6
129	CD8+ CD196+	103	101	CD8pCD196p_LMI6
130	CD8+ CD196-	103	101	CD8pCD196n_LMI6
131	CD8+ CD196+ CD183- CD194-	129	103	CD8pCD196pCD183nCD194n_LMI6
132	CD8+ CD196+ CD183+ CD194-	129	103	CD8pCD196pCD183pCD194n_LMI6
133	CD8+ CD196+ CD183- CD194+	129	103	CD8pCD196pCD183nCD194p_LMI6
134	CD8+ CD196+ CD183+ CD194+	129	103	CD8pCD196pCD183pCD194p_LMI6
135	CD8+ CD196- CD183- CD194-	130	103	CD8pCD196nCD183nCD194n_LMI6
136	CD8+ CD196- CD183+ CD194-	130	103	CD8pCD196nCD183pCD194n_LMI6
137	CD8+ CD196- CD183- CD194+	130	103	CD8pCD196nCD183nCD194p_LMI6
138	CD8+ CD196- CD183+ CD194+	130	103	CD8pCD196nCD183pCD194p_LMI6
139	CD4+ CD196+CD195+	112	102	CD4pCD196pCD195p_LMI6
140	CD4+ CD196-CD195+	113	102	CD4pCD196nCD195p_LMI6
141	CD8+ CD196+CD195+	129	103	CD8pCD196pCD195p_LMI6
142	CD8+ CD196-CD195+	130	103	CD8pCD196nCD195p_LMI6
143	mTreg CD196+CD195+	127	115	mTregCD196pCD195p_LMI6
144	mTreg CD196-CD195+	128	115	mTregCD196nCD195p_LMI6
145	Monocyte CD183+/CXCR3+	100	None	CD183p_Monocytes_LMI6
146	Monocyte CD194+/CCR4+	100	None	CD194p_Monocytes_LMI6
147	Monocyte CD195+/CCR5+	100	None	CD195p_Monocytes_LMI6
148	Monocyte CD196+/CCR6+	100	None	CD196p_Monocytes_LMI6
149	Monocyte CD197+/CCR7+	100	None	CD197p_Monocytes_LMI6

## Sheet: Table S3_tTest of T1D vs HCs
Supplemental table S3: P-values of Wilcoxon's test of T1D patients vs HCs.
	variable	HC - DM1
1	CD8pCD196pCD183nCD194p	1.04523e-148
2	CD8pCD196nCD183nCD194p	3.51598e-91
3	CD425p	4.11927e-88
4	T4RAnCD25nCD196nCD183pCD194n	1.30649e-46
5	T4RAnCD25nCD196nCD183nCD194p	4.47445e-46
6	T4RAnCD25nCD196pCD183pCD194n	7.59306e-44
7	B.cells.CD3nCD19p	1.40011e-37
8	BCell_CD19p	4.83446e-37
9	T4RAnCD25nCD196pCD183nCD194p	2.79139e-26
10	IgDpIgMp	1.10748e-16
11	T4RAnCD25nCD196nCD183nCD194n	9.92732e-16
12	CD19pCD3pIgDpCD27n	3.76379e-10
13	CD8pCD196nCD183pCD194n	7.78541e-10
14	CD3pCD19p	2.57771e-09
15	CD8pCD197pCD45RAn_CM	5.52036e-09
16	CD24nCD38p	6.04885e-09
17	CD19pCD3pIgDncd5lo_neg	1.43534e-08
18	Monocytes_CD197p	4.53655e-08
19	CD19pCD3pcd24ncd38p	5.49717e-08
20	CD19pCD3pIgDnCD27n	5.52535e-08
21	CD8pCD196nCD183nCD194n	2.3429e-07
22	CD8pCD196pCD183pCD194n	5.75167e-07
23	CD14ppCD16n	9.22709e-07
24	CD4pCMCD45ROpCD27p	1.16458e-06
25	CD4pCD197pCD45RAn_CM	2.9923e-06
26	IgDpIgMn	9.79031e-06
27	CD19pCD3pIgDpCD27p	4.55464e-05
28	CD4pNaiveCD45ROnCD27p	7.62734e-05
29	FoxppKi67p	0.000109977
30	Neutrophils	0.000176886
31	CD19pCD3pIgDncd5hi	0.000201935
32	CD8pCD196n	0.000264245
33	IgDnIgMn	0.000270352
34	CD4pCD196pCD195p	0.00040592
35	IgDpCD27n.naive.B	0.000666308
36	CD425pFp	0.00114891
37	Monocytes_CD195p	0.00132514
38	CD4pCMCD45RAnCD27p	0.00174293
39	IgDnCD27p.classnswitch.mem.B	0.00229879
40	NK_br_CD3nCD56ppCD16p	0.00329085
41	NK_CD3nCD56pCD16n	0.00365851
42	Monocytes	0.00415636
43	IgDnCD5loneg	0.00439033
44	CD4pNaiveCD45RApCD27p	0.00492901
45	CD8pCD196p	0.00496696
46	CD8RAnCD127n	0.00543932
47	Monocytes_CD14p	0.00712837
48	CD4pCD197nCD45RAp	0.00743866
49	T4RAnCD25nCD196p	0.00768367
50	NK_dim_CD3nCD56pCD16p	0.00799176
51	Monocytes_CD196p	0.0105046
52	CD19pCD3pcd24pcd38n	0.0107917
53	IgDpCD5pp	0.0112912
54	CD19pCD3pIgDnMn	0.0140543
55	CD14ppCD16p	0.0147493
56	IgDpCD5loneg	0.016916
57	CD4pCD197pCD45RAp_Naive	0.0179241
58	CD8pNaiveCD45RApCD27p	0.0179751
59	NK_CD3nCD56p	0.0198847
60	T4RAnCD25nCD196n	0.0221377
61	CD8pCD197nCD45RAn_EM	0.0236132
62	CD8pCMCD45RAnCD27p	0.0246489
63	CD14pCD16p	0.0262186
64	Monocytes_CD194p	0.0320827
65	IgDnIgMp	0.0341828
66	CD24pCD38n	0.041277
67	CD19pCD3pIgDnCD27p	0.0438335
68	CD4pT4RAn25pp_mTreg	0.0459831
69	DP	0.0468779

## Sheet: Table S4_EN model of DM1 and HC
Supplemental table S4: Results of elastic-net model. Scaled importance indicates the ranking of cell subsets regarding their contribution to the classification of T1D vs HCs.
	Variables	Relative importance	Scaled importance	Percentage
1	CD4+CD45RA-CD25-CD196-CD183+CD194-	0.495714	1	0.0627731
2	CD4+CD45RA-CD25-CD196-CD183-CD194-	0.468916	0.94594	0.0593796
3	CD8++CD196-CD183-CD194+	0.441321	0.890272	0.0558851
4	CD8++CD196+CD183-CD194+	0.40967	0.826423	0.0518771
5	CD4+CD197+CD45CD45RA-_CM	0.384826	0.776306	0.0487311
6	CD4+25+	0.381008	0.768604	0.0482476
7	CD8++CD196-CD183+CD194-	0.322075	0.64972	0.0407849
8	CD8++CD196+CD183+CD194-	0.29465	0.594395	0.037312
9	CD8++CD196-CD183-CD194-	0.263221	0.530994	0.0333321
10	Monocytes_CD196+	0.258192	0.520849	0.0326953
11	CD4+CD4+CD45RA-CD25++_mTreg	0.231711	0.467429	0.0293419
12	CD4+CD197-CD45RA+	0.190113	0.383513	0.0240743
13	IgD+IgM-	0.188644	0.38055	0.0238883
14	IgD+IgM+	0.174925	0.352875	0.0221511
15	CD24-CD38+	0.17422	0.351453	0.0220618
16	CD8+CD45RA-CD127-	0.173326	0.349649	0.0219486
17	CD4+CD45RA-CD25-CD196-CD183-CD194+	0.170214	0.343371	0.0215545
18	CD14++CD16-	0.166452	0.335783	0.0210781
19	CD14++CD16+	0.143887	0.290262	0.0182207
20	CD4+CD45RA-CD25-CD196+CD183-CD194+	0.143185	0.288846	0.0181317
21	CD4+CMCD45RO+CD27+	0.141466	0.285379	0.0179141
22	NK_CD3-CD56+	0.136654	0.275672	0.0173048
23	CD3+CD19+IgD-CD5hi	0.132255	0.266797	0.0167477
24	CD4+CD196+CD195+	0.12121	0.244516	0.015349
25	DP	0.113062	0.22808	0.0143173
26	CD4+NaiveCD45RO-CD27+	0.110784	0.223483	0.0140287
27	CD25+CD127lo/neg	0.106156	0.214147	0.0134426
28	IgD-IgM-	0.0975774	0.196842	0.0123564
29	CD3-CD19+	0.0973217	0.196326	0.012324
30	Treg_HLADR+	0.0960636	0.193788	0.0121647
31	CD8++CMCD45CD45RA-CD27+	0.0931137	0.187837	0.0117911
32	CD8++CD197+CD45CD45RA-_CM	0.0925275	0.186655	0.0117169
33	CD4+CD25high	0.0891526	0.179847	0.0112895
34	Neutrophils	0.0876826	0.176881	0.0111034
35	Monocytes	0.0867062	0.174912	0.0109797
	Sum of percentage			0.896299
36	CD3+CD19+CD24-CD38+	0.0766244	0.154574	0.00970307
37	Proliferated DN	0.0679984	0.137173	0.00861074
38	DN	0.0641308	0.129371	0.00812098
39	CD8++CD196-CD195+	0.0641064	0.129321	0.00811789
40	Monocytes_CD194+	0.0523304	0.105566	0.00662668
41	CD3+CD19+	0.0484	0.0976369	0.00612896
42	CD4+CD45RA-CD25-CD196-	0.047757	0.0963398	0.00604754
43	CD4+CD197+CD45CD45RA+_Naive	0.0455124	0.0918117	0.0057633
44	mTregCD196+CD195+	0.0385996	0.0778667	0.00488793
45	CD3+CD19+IgD+CD27-	0.0382074	0.0770755	0.00483826
46	CD4+CD8++_LMI4	0.0378418	0.076338	0.00479197
47	IgD-CD5lo/neg	0.0325473	0.0656574	0.00412152
48	IgD+CD5lo/neg	0.0279678	0.0564192	0.00354161
49	CD8+CD196-	0.0270922	0.0546529	0.00343073
50	CD8+EMCD45RO+CD27-	0.0258095	0.0520653	0.0032683
51	CD24+CD38+	0.0250607	0.0505548	0.00317348
52	CD3+CD19+IgD-CD5lo/neg	0.0224001	0.0451876	0.00283656
53	TregCD45RA-	0.016941	0.034175	0.00214527
54	CD3+CD19+IgD+CD27+	0.0144772	0.0292047	0.00183327
55	Monocytes_CD195+	0.0123922	0.0249987	0.00156924
56	CD4+CD196-CD195+	0.0106811	0.0215468	0.00135256
57	CD8++CD197-CD45RA-_EM	0.00767883	0.0154904	0.000972382
58	age	0.00619196	0.012491	0.000784097
59	CD4+25+F+	0.00463907	0.00935836	0.000587453
60	CD24-CD38-	0.00265837	0.00536271	0.000336634
61	gender.Male	0.000875896	0.00176694	0.000110916
	Sum of percentage			1
	mTreg: memory regulatory T cells; DP: double positive (CD4+CD8+); DN, double negative (CD4-CD8-); CM: central memory; EM: efffector memory; lo/neg: low/negative.
